# Supplementary material for: A Comparison of Prognostic Factors in a Large Cohort of In-Hospital and Out-of-Hospital Cardiac Arrest Patients
Source: Life (Basel). 2024 Mar 18;14(3):403. doi: 10.3390/life14030403 (PMC10971552; doi:10.3390/life14030403)
Supplement: Supplementary file 1 [file life-14-00403-s001.zip]

Archive with 1 entries (1 files):
- life-2887016-supplementary.pdf
